# Supplementary material for: Age-Specific Mortality Forecasting in Kazakhstan: Alternative Approaches to the Lee–Carter Model
Source: Int J Environ Res Public Health. 2025 Feb 26;22(3):346. doi: 10.3390/ijerph22030346 (PMC11941791; doi:10.3390/ijerph22030346)
Supplement: Supplementary file 1 [file ijerph-22-00346-s001.zip]

Archive with 1 entries (1 files):
- ijerph-3419215-supplementary.pdf
